# Supplementary material for: Comparison of the Core Training and Mobility Training Effects on Basketball Athletic Performance in Young Players: A Comparative Experimental Study
Source: Sports (Basel). 2025 Nov 6;13(11):398. doi: 10.3390/sports13110398 (PMC12655985; doi:10.3390/sports13110398)
Supplement: Supplementary file 1 [file sports-13-00398-s001.zip]

Archive with 6 entries (6 files):
- sports-3881362-Table S1.pdf
- sports-3881362-Table S2.pdf
- sports-3881362-Table S3.pdf
- sports-3881362-Table S4 .pdf
- sports-3881362-Table S5.pdf
- sports-3881362-Table S6.pdf
